# Supplementary material for: Effect of Mentha piperita Essential Oil and Its Nanoemulsion on Microbial Growth, Physicochemical, and Organoleptic Properties of Mango Yogurt During Refrigerated Storage
Source: Food Sci Nutr. 2026 May 1;14(5):e71845. doi: 10.1002/fsn3.71845 (PMC13135118; doi:10.1002/fsn3.71845)
Supplement: Supplementary file 2 — File S1: Supporting Information. [file FSN3-14-e71845-s002.zip]

Archive with 29 entries (28 files):
- supplementary file 1/
- supplementary file 1/10.577.docx
- supplementary file 1/10.845.docx
- supplementary file 1/11.055.docx
- supplementary file 1/11.181.docx
- supplementary file 1/11.487.docx
- supplementary file 1/11.764.docx
- supplementary file 1/11.917.docx
- supplementary file 1/13.201.docx
- supplementary file 1/13.357.docx
- supplementary file 1/13.601.docx
- supplementary file 1/14.675.docx
- supplementary file 1/15.231.docx
- supplementary file 1/15.697.docx
- supplementary file 1/18.455.docx
- supplementary file 1/19.50.docx
- supplementary file 1/2.710.docx
- supplementary file 1/20.539.docx
- supplementary file 1/21.284.docx
- supplementary file 1/24.025.docx
- supplementary file 1/24.385.docx
- supplementary file 1/4.894.docx
- supplementary file 1/5.720.docx
- supplementary file 1/5.837.docx
- supplementary file 1/6.138.docx
- supplementary file 1/6.931.docx
- supplementary file 1/7.181.docx
- supplementary file 1/8.137.docx
- supplementary file 1/Nana.docx
